# Supplementary material for: Microbiology and management of Staphylococcus aureus lacrimal system infections: A 10-year retrospective study
Source: PLoS One. 2024 Nov 22;19(11):e0314366. doi: 10.1371/journal.pone.0314366 (PMC11584140; doi:10.1371/journal.pone.0314366)
Supplement: S1 File — (XLSX) [file pone.0314366.s001.xlsx]

## Sheet: Sheet1
Case No.	Date, year	Specimen Source, Lacrimal sac/duct; canaliculi	Eye, right; left	Gender, male; female	Diabetes, yes; no	Malignancy, yes; no	NLDO, yes; no	Recent antibiotics use, yes; no	Previous ocular surgery, yes; no	Acute, Chronic	Biomaterial, Bicanalicular stent, Jones tube, Punctal plugs	Treatment.Topical	Treatment.systemic	Persistant infection, yes; no	Surgerical intervention	Clindamycin_MIC	Clindamycin, sensitive; resistant	Cipofloxacin_MIC	Cipofloxacin, sensitive; resistant	Doxycycline_MIC	Doxycycline, sensitive; resistant	Erythromycin_MIC	Erythromycin, sensitive; resistant	Gentamicin_MIC	Gentamicin, sensitive; resistant	ICR	Levofloxacin_MIC	Levofloxacin, sensitive; resistant	Moxifloxacin_MIC	Moxifloxacin, sensitive; resistant	Oxacillin_MIC	Oxacillin, sensitive; resistant	CefoxitinScreen	SXT_MIC	SXT, sensitive; resistant	Tetracycline_MIC	Tetracycline, sensitive; resistant	Vancomycin_MIC	Vancomycin, sensitive; resistant	BIOFILM
1	2013	1	1	1	2	2	2	2	2	2	#NULL!		Amoxicillin	2	1	0.25	1	0.5	1	#NULL!	#NULL!	0.25	1	0.5	1	1	0.25	1	0.25	1	0.25	1	1	10	1	1	1	0.5	1	#NULL!
2	2013	1	1	2	2	2	2	2	1	1	1	Vigamox		2	3	0.25	1	2	1	#NULL!	#NULL!	0.25	1	0.5	1	1	1	1	0.25	1	0.25	1	1	10	1	1	1	1	1	#NULL!
3	2013	1	2	1	2	2	2	2	#NULL!	#NULL!	#NULL!			#NULL!		0.25	1	8	2	#NULL!	#NULL!	8	2	0.5	1	1	4	2	1	3	4	2	2	10	1	1	1	1	1	#NULL!
4	2013	2	2	2	2	2	2	2	2	1	#NULL!	Vigamox		2	2	0.25	2	0.5	1	#NULL!	1	8	2	0.5	1	2	0.12	1	0.25	1	0.25	1	1	10	1	1	1	0.5	1	#NULL!
5	2013	1	2	1	2	2	2	2	#NULL!	#NULL!	#NULL!	Ciprofloxacin	Cephalexin	2	1	0.25	1	0.5	1	#NULL!	#NULL!	0.25	1	0.5	1	1	0.12	1	0.25	1	0.25	1	1	10	1	1	1	1	1	#NULL!
6	2013	1	1	1	2	2	2	2	2	1	#NULL!			#NULL!		0.25	1	4	2	#NULL!	#NULL!	8	2	0.5	1	1	4	2	2	2	4	2	2	10	1	1	1	0.5	1	#NULL!
7	2013	1	2	2	2	2	2	1	2	2	2	Vigamox		2	2	0.12	2	0.5	1	1	1	8	2	0.5	1	2	0.25	1	0.25	1	0.5	1	1	10	1	2	1	2	1	#NULL!
8	2013	1	1	2	1	2	2	2	1	1	#NULL!	Neosporin		2	3	0.25	2	0.5	1	0.5	1	1	2	0.5	1	2	0.25	1	0.25	1	0.5	1	1	10	1	1	1	1	1	#NULL!
9	2013	1	#NULL!	1	2	1	2	1	2	2	#NULL!		Ciprofloxacin	2	1	0.25	1	0.5	1	0.5	1	8	2	0.5	1	1	0.12	1	0.25	1	4	2	2	10	1	2	1	2	1	#NULL!
10	2014	1	1	2	2	2	1	1	1	2	1	Polytrim		2	1	0.5	2	0.5	1	0.5	1	8	2	0.5	1	2	0.25	1	0.25	1	0.5	1	1	10	1	1	1	0.5	1	#NULL!
11	2014	1	2	2	2	2	2	2	2	2	1	Polytrim		2	1	0.25	1	0.5	1	2	1	0.25	1	0.5	1	1	0.25	1	0.25	1	4	2	2	10	1	16	2	2	1	#NULL!
12	2014	2	2	1	1	2	2	#NULL!	1	#NULL!	#NULL!	Tobradex	Cephalexin	2	3	0.25	1	0.5	1	0.5	1	0.25	1	0.5	1	1	0.25	1	0.25	1	0.5	1	1	10	1	1	1	1	1	#NULL!
13	2014	1	1	2	2	2	2	2	2	1	#NULL!	Unknown	Unknown	#NULL!	3	0.25	1	8	2	0.5	1	8	2	0.5	1	1	4	2	1	3	4	2	2	10	1	1	1	1	1	#NULL!
14	2014	1	2	1	2	2	1	2	1	1	1	Vigamox		2	3	0.25	1	0.5	1	0.5	1	0.25	1	0.5	1	1	0.25	1	0.25	1	0.5	1	1	10	1	1	1	1	1	#NULL!
15	2014	1	2	2	2	2	2	2	2	1	#NULL!	Polytrim	Augmentin	2	3	0.25	1	4	2	0.5	1	8	2	16	2	1	4	2	1	3	4	2	2	10	1	1	1	1	1	#NULL!
16	2014	1	1	2	1	2	2	1	2	1	#NULL!		Augmentin	2	3	0.25	1	8	2	0.5	1	8	2	0.5	1	1	4	2	2	2	4	2	2	10	1	1	1	1	1	#NULL!
17	2014	1	2	2	2	2	2	2	2	1	#NULL!	Gentamycin	Doxycycline	2	1	0.25	1	4	2	0.5	1	8	2	0.5	1	1	4	2	1	3	0.5	1	1	10	1	1	1	1	1	#NULL!
18	2014	1	1	2	2	2	2	1	2	1	#NULL!		Bactrim	2	3	0.25	1	0.5	1	0.5	1	0.25	1	0.5	1	1	0.25	1	0.25	1	0.5	1	1	10	1	1	1	1	1	#NULL!
19	2014	1	1	2	2	2	2	1	2	1	#NULL!		Bactrim	2	3	0.25	1	0.5	1	0.5	1	8	2	0.5	1	1	0.25	1	0.25	1	4	2	2	10	1	1	1	1	1	#NULL!
20	2014	1	1	1	2	2	2	2	2	1	#NULL!		Augmentin	1	1	0.25	1	1	1	0.5	1	8	2	0.5	1	2	1	1	0.25	1	4	2	2	10	1	1	1	1	1	#NULL!
21	2014	1	2	2	2	2	2	2	2	2	#NULL!	Polytrim	Bactrim	2	3	0.25	1	8	2	0.5	1	0.25	1	0.5	1	1	4	2	2	1	0.5	1	1	320	2	1	1	0.5	1	#NULL!
22	2014	1	1	2	2	2	2	2	2	1	#NULL!		Augmentin	2	3	0.25	1	8	2	0.5	1	8	2	0.5	1	1	4	2	1	3	4	2	2	10	1	1	1	1	1	#NULL!
23	2014	1	3	2	2	2	2	1	2	2	2	Polytrim	Doxycycline	1	2	0.25	1	0.5	1	0.5	1	0.25	1	0.5	1	1	0.25	1	0.25	1	0.5	1	1	10	1	1	1	0.5	1	#NULL!
24	2015	2	1	2	2	1	2	2	1	1	1	Vigamox	Doxycycline	2	3	0.25	1	0.5	1	0.5	1	0.25	1	0.5	1	1	0.12	1	0.25	1	0.25	1	1	10	1	1	1	1	1	#NULL!
25	2015	2	1	1	2	2	2	1	2	1	#NULL!	Polytrim	Doxycycline	2	3	0.25	1	0.5	1	0.5	1	0.25	1	0.5	1	1	0.12	1	0.25	1	0.25	1	1	10	1	1	1	1	1	#NULL!
26	2015	1	1	1	2	2	2	1	1	1	1	Polytrim	Bactrim	2	3	0.25	1	0.5	1	0.5	1	0.25	1	0.5	1	1	0.12	1	0.25	1	0.25	1	1	10	1	1	1	1	1	#NULL!
27	2015	1	1	2	2	1	2	1	1	1	1	Maxitrol		1	3	0.25	1	0.5	1	1	1	0.25	1	0.5	1	1	0.25	1	0.25	1	0.5	1	1	10	1	16	2	1	1	#NULL!
28	2015	1	2	2	2	2	1	2	2	1	#NULL!	Polytrim	Cephalexin	2		0.25	1	0.5	1	0.5	1	8	2	0.5	1	1	0.12	1	0.25	1	4	2	2	10	1	1	1	0.5	1	#NULL!
29	2015	1	2	2	#NULL!	#NULL!	#NULL!	1	2	2	#NULL!		Cefalexin & Ciprofloxacin	2	2	0.25	1	0.5	1	0.5	1	0.25	1	0.5	1	1	0.25	1	0.25	1	4	2	2	160	2	1	1	1	1	#NULL!
30	2015	1	2	1	2	2	2	1	2	2	#NULL!	Sulfacetamide	Doxycycline	2	1	4	2	8	2	0.5	1	8	2	0.5	1	1	8	2	8	2	4	2	2	10	1	1	1	1	1	#NULL!
31	2015	1	1	1	1	1	2	2	2	1	#NULL!	Polytrim	Bactrim	2	3	0.25	2	0.5	1	2	1	8	2	0.5	1	2	0.25	1	0.25	1	0.5	1	1	10	1	16	2	0.5	1	#NULL!
32	2015	1	1	2	2	2	2	1	2	2	#NULL!	Gentamicin		2	1	4	2	8	2	1	1	8	2	0.5	1	1	8	2	8	2	4	2	2	10	1	2	1	1	1	#NULL!
33	2015	1	2	1	2	1	2	1	1	2	3	Tobradex	Doxycycline	2	1	0.5	1	0.5	1	0.5	1	0.25	1	0.5	1	1	0.12	1	0.25	1	0.5	1	1	10	1	1	1	1	1	#NULL!
34	2015	1	1	2	2	2	2	2	2	1	#NULL!	Polytrim	Doxycycline	2	3	0.25	2	0.5	1	0.5	1	8	2	0.5	1	2	0.5	1	0.25	1	0.5	1	1	10	1	1	1	1	1	#NULL!
35	2015	1	1	2	2	2	2	1	2	2	2	Gentamicin		2	1	0.25	1	8	2	4	1	8	2	0.5	1	1	8	2	4	2	4	2	2	320	2	16	2	1	1	#NULL!
36	2015	1	1	2	1	2	2	2	2	1	#NULL!	Polytrim	Doxycycline	2	3	0.25	1	8	2	0.5	1	0.25	1	0.5	1	1	4	2	1	3	0.5	1	1	10	1	1	1	1	1	#NULL!
37	2015	1	3	2	2	2	2	2	1	1	1	Polysporin	Cephalexin	2	1	0.25	1	0.5	1	0.5	1	0.25	1	0.5	1	1	0.25	1	0.25	1	0.25	1	1	10	1	1	1	1	1	#NULL!
38	2015	1	2	1	2	2	2	1	2	1	#NULL!	Polytrim	Augmentin	1	1	0.25	2	8	2	0.5	1	1	2	0.5	1	2	8	2	2	2	0.25	1	1	10	1	1	1	1	1	#NULL!
39	2015	1	2	2	1	2	2	1	1	2	#NULL!		Augmentin	2	3	0.25	1	0.5	1	0.5	1	8	2	0.5	1	1	0.25	1	0.25	1	0.5	1	1	10	1	16	2	1	1	#NULL!
40	2015	1	2	2	2	2	2	2	1	1	#NULL!	Vigamox		2	3	0.25	1	0.5	1	0.5	1	0.25	1	0.5	1	1	0.12	1	0.25	1	1	1	1	10	1	1	1	1	1	#NULL!
41	2015	1	2	2	2	2	2	2	2	1	#NULL!		Bactrim	2	3	0.25	1	4	2	0.5	1	8	2	0.5	1	1	4	2	1	3	4	2	2	10	1	1	1	1	1	#NULL!
42	2015	2	1	2	2	2	2	1	1	2	#NULL!	Gentamicin		2	3	4	2	8	2	0.5	1	8	2	0.5	1	1	8	2	4	2	4	2	2	10	1	1	1	1	1	#NULL!
43	2016	1	2	1	2	2	2	1	1	1	2	Clindamycin		2	3	0.25	1	0.5	1	0.5	1	0.25	1	0.5	1	1	0.12	1	0.25	1	0.5	1	1	10	1	1	1	1	1	#NULL!
44	2016	2	2	1	2	2	2	2	2	1	#NULL!	Polytrim	Doxycycline	2	3	0.25	1	4	2	0.5	1	0.25	1	0.5	1	1	4	2	1	3	4	2	2	10	1	1	1	1	1	#NULL!
45	2016	1	1	2	1	1	2	2	2	2	2	Vigamox		1	2	4	2	8	2	0.5	1	8	2	0.5	1	1	8	2	8	2	4	2	2	10	1	2	1	1	1	#NULL!
46	2016	2	1	2	2	2	2	2	2	1	#NULL!	Polytrim		2	3	0.25	1	8	2	0.5	1	8	2	0.5	1	1	4	2	2	2	4	2	2	10	1	1	1	1	1	#NULL!
47	2016	2	1	1	1	2	2	2	2	2	2	Polytrim	Cephalexin	2	3	0.25	1	0.5	1	0.5	1	0.25	1	0.5	1	1	0.12	1	0.25	1	0.25	1	1	10	1	1	1	1	1	#NULL!
48	2016	1	1	2	2	2	2	1	1	1	#NULL!		Ciprofloxacin	2	1	0.25	2	0.5	1	0.5	1	8	2	0.5	1	2	0.25	1	0.25	1	0.5	1	1	10	1	1	1	1	1	#NULL!
49	2016	1	1	1	2	2	1	2	2	2	#NULL!		Cephalexin	2	1	0.25	2	8	2	4	1	1	2	0.5	1	2	8	2	2	2	0.5	1	1	10	1	16	2	0.5	1	#NULL!
50	2016	1	1	1	2	2	1	1	1	2	1	Erythromycin oint		2	2	0.25	2	0.5	1	2	1	8	2	0.5	1	2	0.12	1	0.25	1	0.5	1	1	10	1	16	2	1	1	#NULL!
51	2016	1	1	1	2	2	2	2	2	1	#NULL!		Augmentin	2	3	0.25	1	0.5	1	0.5	1	8	2	0.5	1	1	0.25	1	0.25	1	4	2	2	10	1	1	1	1	1	#NULL!
52	2016	1	2	1	2	1	2	#NULL!	1	1	#NULL!	Maxitrol	Doxycycline	2	1	0.25	2	0.5	1	0.5	1	8	2	0.5	1	2	0.25	1	0.25	1	0.25	1	1	10	1	1	1	1	1	#NULL!
53	2016	1	1	1	2	2	1	2	2	2	#NULL!	Maxitrol		2	1	0.25	1	0.5	1	0.5	1	0.25	1	0.5	1	1	0.12	1	0.25	1	0.25	1	1	10	1	1	1	1	1	#NULL!
54	2016	1	1	2	1	2	2	1	1	1	1	Vigamox		2	3	0.25	1	0.5	1	0.5	1	0.25	1	0.5	1	1	0.12	1	0.25	1	0.5	1	1	10	1	1	1	1	1	#NULL!
55	2016	2	1	2	1	2	2	1	2	2	#NULL!	Polytrim	Bactrim	1	2	0.25	1	8	2	4	1	8	2	0.5	1	1	4	2	2	2	4	2	2	10	1	16	2	1	1	#NULL!
56	2016	1	1	1	2	2	2	2	2	1	#NULL!	Maxitrol	Bactrim	1	1	4	2	1	1	0.5	1	8	2	0.5	1	1	1	1	0.25	1	4	2	2	10	1	1	1	1	1	#NULL!
57	2017	1	2	1	2	2	1	1	1	2	1	Gentamycin	Augmentin	2	3	0.25	1	0.5	1	0.5	1	0.25	1	0.5	1	1	0.25	1	0.25	1	0.5	1	1	10	1	1	1	1	1	#NULL!
58	2017	1	2	2	1	2	2	2	2	1	#NULL!		Augmentin	2	3	0.25	1	8	2	0.5	1	8	2	0.5	1	1	4	2	2	2	4	2	2	10	1	2	1	1	1	#NULL!
59	2017	1	1	2	2	2	1	1	1	1	1	Polytrim	Augmentin	2	3	0.25	1	0.5	1	0.5	1	0.5	1	0.5	1	1	0.25	1	0.25	1	1	1	1	10	1	1	1	1	1	#NULL!
60	2017	1	1	1	1	2	2	1	1	2	#NULL!	Polytrim	Bactrim	1	1	0.25	1	0.5	1	0.5	1	0.25	1	0.5	1	1	0.25	1	0.25	1	0.5	1	1	10	1	1	1	1	1	#NULL!
61	2017	1	2	2	1	2	1	1	1	2	1	Polytrim		2	3	0.25	1	8	2	0.5	1	8	2	0.5	1	1	8	2	4	2	4	2	2	10	1	1	1	1	1	#NULL!
62	2017	1	2	2	2	2	2	1	1	1	#NULL!	Maxitrol		2		0.12	1	0.5	1	0.5	1	8	2	0.5	1	1	0.12	1	0.25	1	0.25	1	1	10	1	1	1	0.5	1	#NULL!
63	2017	1	2	1	2	2	2	1	2	1	#NULL!		Augmentin	2	3	4	2	8	2	0.5	1	8	2	0.5	1	1	8	2	8	2	4	2	2	10	1	1	1	1	1	#NULL!
64	2017	1	1	1	#NULL!	#NULL!	#NULL!	2	2	1	#NULL!		Bactrim	2	3	0.5	1	0.5	1	1	1	8	2	0.5	1	1	0.5	1	0.25	1	4	2	2	10	1	16	2	1	1	#NULL!
65	2018	1	2	2	2	2	2	1	2	2	#NULL!	Vigamox	Cephalexin	2	1	0.25	1	0.5	1	0.5	1	0.25	1	0.5	1	1	0.12	1	0.25	1	0.25	1	1	10	1	1	1	1	1	#NULL!
66	2018	1	2	2	1	2	2	1	2	1	#NULL!	Polysporin	Cephalexin	2	3	0.25	1	8	2	0.5	1	8	2	0.5	1	1	8	2	2	2	4	2	2	10	1	1	1	1	1	#NULL!
67	2018	1	1	2	2	2	2	2	#NULL!	1	2	Polytrim		2	2	4	2	8	2	0.5	1	8	2	0.5	1	1	8	2	8	2	4	2	2	10	1	1	1	1	1	#NULL!
68	2018	1	2	2	2	1	2	1	2	2	#NULL!	Polysporin	Augmentin	2	1	0.25	1	0.5	1	0.5	1	0.5	1	0.5	1	1	0.25	1	0.25	1	0.5	1	1	10	1	1	1	1	1	2
69	2018	2	1	2	2	2	2	2	2	1	#NULL!	Polytrim	Bactrim	2	3	0.25	1	8	2	0.5	1	8	2	0.5	1	1	4	2	2	2	4	2	2	10	1	1	1	1	1	#NULL!
70	2018	1	2	1	2	2	1	1	1	2	#NULL!	Polytrim		2	1	0.25	2	0.5	1	1	1	8	2	0.5	1	2	0.12	1	0.25	1	0.5	1	1	10	1	1	1	1	3	0
71	2018	1	2	2	2	2	2	2	1	2	#NULL!	Polytrim	Ciprofloxacin	2	1	0.25	2	0.5	1	0.5	1	8	2	0.5	1	1	0.25	1	0.25	1	0.25	1	1	10	1	1	1	0.5	1	0
72	2018	1	2	2	2	2	2	1	2	2	#NULL!		Ciprofloxacin	2	1	0.25	1	0.5	1	0.5	1	0.25	1	1	1	1	0.12	1	0.25	1	0.25	1	1	10	1	1	1	0.5	1	3
73	2018	1	1	2	2	2	2	2	2	2	#NULL!	Vigamox		2	1	0.5	1	0.5	1	0.5	1	0.5	1	0.5	1	1	0.12	1	0.25	1	1	1	1	10	1	1	1	0.5	1	#NULL!
74	2018	1	1	2	2	1	2	1	1	2	#NULL!		Augmentin	2	3	4	2	8	2	0.5	1	8	2	0.5	1	1	4	2	2	2	4	2	2	10	1	1	1	0.5	1	#NULL!
75	2018	1	1	2	2	2	1	2	2	1	#NULL!	Polytrim		2	1	4	2	8	2	2	1	8	2	0.5	1	1	8	2	4	2	4	2	2	10	1	2	1	1	1	0
76	2018	1	2	1	2	2	2	2	2	1	#NULL!		Augmentin	1	3	0.5	1	8	2	0.5	1	8	2	0.5	1	1	8	2	4	2	0.5	1	1	10	1	1	1	1	1	0
77	2018	1	2	2	2	2	2	2	2	1	#NULL!		Ciprofloxacin	1	3	0.25	2	8	2	0.5	1	8	2	0.5	1	2	8	2	4	2	4	2	2	10	1	1	1	1	1	0
78	2019	1	#NULL!	2	2	2	2	2	2	1	#NULL!		Augmentin	1	3	0.25	1	8	2	0.5	1	8	2	0.5	1	1	8	2	8	2	4	2	2	10	1	1	1	1	3	#NULL!
79	2019	1	2	1	2	2	2	1	1	2	#NULL!	Vigamox		1	3	0.25	1	1	1	4	1	8	2	0.5	1	1	2	1	0.25	1	4	2	2	10	1	16	2	1	1	#NULL!
80	2019	2	2	2	2	2	2	2	2	1	#NULL!	Bacitracin-Polymyxin		1	3	0.25	1	8	2	0.5	1	8	2	0.5	1	1	4	2	2	2	4	2	2	10	1	1	1	1	1	#NULL!
81	2019	1	2	2	2	2	2	2	2	2	#NULL!	Gentamycin	Ciprofloxacin	1	3	0.5	1	8	2	0.5	1	8	2	0.5	1	1	8	2	8	2	4	2	2	320	2	1	1	0.5	1	#NULL!
82	2019	2	2	2	2	2	2	2	2	2	#NULL!	Polytrim	Ciprofloxacin	2	3	0.25	1	8	2	1	1	8	2	0.5	1	1	8	2	4	2	4	2	2	320	2	2	1	1	1	3
83	2019	1	1	2	2	2	2	2	2	1	#NULL!	Polytrim	Augmentin	2	3	0.25	1	0.5	1	0.5	1	0.25	1	0.5	1	1	0.25	1	0.25	1	0.5	1	1	10	1	1	1	1	1	0
84	2019	2	2	2	2	1	1	2	1	#NULL!	#NULL!		Doxycycline	2		0.25	2	0.5	1	0.5	1	8	2	0.5	1	2	0.25	1	0.25	1	0.5	1	1	10	1	1	1	1	1	0
85	2019	1	1	2	2	2	2	2	2	2	#NULL!	Polytrim	Augmentin	2	1	4	2	8	2	0.5	1	8	2	0.5	1	1	8	2	8	2	0.5	1	1	10	1	1	1	1	1	0
86	2019	1	1	1	2	2	2	2	2	1	#NULL!		Augmentin	2	3	0.25	1	8	2	0.5	1	0.25	1	0.5	1	1	4	2	1	3	0.5	1	1	10	1	1	1	1	1	0
87	2020	1	2	1	1	2	2	2	2	1	#NULL!		IV Vanco & Cefteria	2	3	0.25	1	8	2	0.5	1	8	2	0.5	1	1	8	2	8	2	0.5	1	1	10	1	1	1	1	1	#NULL!
88	2020	1	1	1	2	2	1	2	2	1	#NULL!		Augmentin	2	3	0.25	1	0.5	1	0.5	1	0.25	1	0.5	1	1	0.25	1	0.25	1	4	2	2	320	2	1	1	1	1	#NULL!
89	2020	1	2	1	2	2	2	1	2	2	#NULL!		Augmentin	1	3	0.25	1	0.5	1	0.5	1	8	2	0.5	1	1	0.25	1	0.25	1	4	2	2	10	1	16	2	1	1	#NULL!
90	2020	1	2	2	2	2	2	2	2	1	#NULL!	Polytrim	Augmentin	1	3	4	2	0.5	1	0.5	1	8	2	0.5	1	1	0.25	1	0.25	1	4	2	2	320	2	1	1	0.5	1	#NULL!
91	2020	2	1	1	1	2	2	2	2	1	#NULL!		Augmentin	2	3	0.25	1	0.5	1	0.5	1	0.5	1	0.5	1	1	0.25	1	0.25	1	0.5	1	1	10	1	1	1	0.5	1	#NULL!
92	2020	1	2	2	2	2	2	1	2	2	#NULL!	Maxitrol	Augmentin	#NULL!	1	4	2	8	2	0.5	1	8	2	0.5	1	1	8	2	8	2	4	2	2	10	1	1	1	32	2	#NULL!
93	2020	1	2	1	2	2	1	2	2	2	#NULL!		Ciprofloxacin	2	1	0.5	1	0.5	1	#NULL!	#NULL!	8	2	0.5	1	1	0.25	1	0.25	1	4	2	2	10	1	1	1	1	1	0
94	2020	1	1	2	2	1	1	2	1	2	#NULL!	Ciprofloxacin	Augmentin	2	1	0.25	1	0.5	1	#NULL!	#NULL!	8	2	0.5	1	1	0.12	1	0.25	1	0.5	1	1	10	1	1	1	1	1	0
95	2020	1	2	1	2	2	1	2	2	2	#NULL!	Maxitrol	Bactrim	2	3	0.25	1	0.5	1	#NULL!	#NULL!	0.5	1	0.5	1	1	0.25	1	0.25	1	0.5	1	1	10	1	1	1	1	1	0
96	2020	1	1	2	2	2	2	2	2	2	#NULL!		Augmentin	1	3	0.25	1	0.5	1	#NULL!	#NULL!	0.25	1	0.5	1	1	0.5	1	#NULL!	#NULL!	0.5	1	#NULL!	10	1	2	1	1	1	0
97	2021	1	2	2	2	2	1	1	2	2	#NULL!		Cephalexin	1	3	0.25	1	0.5	1	#NULL!	#NULL!	0.25	1	0.5	1	1	0.25	1	0.25	1	0.5	1	1	10	1	1	1	1	1	#NULL!
98	2021	2	2	2	2	2	2	2	2	1	#NULL!		Augmentin	2	3	0.25	2	8	2	0.5	1	8	2	0.5	1	2	8	2	4	2	0.5	2	2	10	1	1	1	1	1	#NULL!
99	2021	1	1	2	2	2	2	1	2	2	#NULL!	Polysporin	Bactrim	2	3	0.25	1	0.5	1	2	1	0.25	1	0.5	1	1	0.25	1	0.25	1	0.5	1	1	10	1	16	2	1	1	#NULL!
100	2021	2	2	2	2	1	2	2	2	1	#NULL!	Polytrim	Ciprofloxacin	1	1	0.25	1	0.5	1	0.5	1	0.25	1	0.5	1	1	0.12	1	0.25	1	0.25	1	1	10	1	1	1	0.5	1	2
101	2021	1	2	2	2	2	2	2	2	1	#NULL!		Augmentin	2	3	0.25	1	8	2	0.5	1	8	2	0.5	1	1	4	2	2	2	4	2	2	10	1	1	1	1	1	0
102	2021	1	1	1	2	2	1	2	2	2	#NULL!	Vigamox	Ciprofloxacin	2	1	0.25	1	0.5	1	#NULL!	#NULL!	8	2	0.5	1	1	0.5	1	0.25	1	4	2	#NULL!	10	1	1	1	0.5	1	1
103	2021	1	1	1	2	2	2	2	2	1	#NULL!	Tobradex	Clarithromycin	1	3	0.25	2	0.5	1	0.5	1	8	2	0.5	1	2	0.5	1	0.25	1	0.5	1	1	10	1	1	1	1	1	1
104	2022	1	2	1	1	2	2	2	2	2	#NULL!	Polytrim	Augmentin	2	3	0.25	1	0.5	1	2	1	0.25	1	0.5	1	1	0.12	1	0.25	1	0.5	1	1	10	1	16	2	1	1	#NULL!
105	2022	1	1	1	2	2	2	1	1	2	#NULL!	Polysporin		2	3	0.25	2	2	3	0.5	1	8	2	0.5	1	2	1	1	0.25	1	0.5	2	2	10	1	1	1	1	1	0
106	2022	1	1	2	2	1	2	1	2	2	#NULL!	Polytrim	Augmentin & Cipro	2	3	0.25	1	0.5	1	0.5	1	0.25	1	0.5	1	1	0.12	1	0.25	1	0.5	1	1	10	1	1	1	0.5	1	0
107	2022	1	1	2	2	2	2	2	2	2	#NULL!	Polytrim	Cephalexin	1	3	0.25	2	0.5	1	0.5	1	2	2	0.5	1	2	0.25	1	0.25	1	0.25	1	1	10	1	1	1	1	1	0
108	2022	2	2	1	1	2	2	1	2	2	#NULL!	Polysporin	Bactrim	2		0.25	1	8	2	0.5	1	8	2	0.5	1	1	4	2	2	2	4	2	2	10	1	1	1	1	1	0
109	2022	1	1	1	2	2	2	2	2	1	#NULL!	Polytrim	Augmentin	2	3	0.25	1	8	2	0.5	1	8	2	0.5	1	1	4	2	2	2	0.5	1	1	320	2	1	1	1	1	#NULL!
110	2022	1	2	1	2	2	1	1	1	2	#NULL!		Augmentin & Bactrim	2	3	0.25	1	0.5	1	0.5	1	0.25	1	0.5	1	1	0.25	1	0.25	1	0.5	1	1	10	1	16	2	1	1	0
111	2022	2	1	2	2	2	2	2	2	1	3	Polytrim		1	3	0.25	2	0.5	1	0.5	1	8	2	0.5	1	2	0.25	1	0.25	1	0.5	1	1	10	1	1	1	1	1	1
112	2022	1	2	2	2	2	1	1	2	2	#NULL!		Bactrim	1	1	4	2	8	2	0.5	1	8	2	16	2	1	8	2	8	2	0.5	1	1	80	2	1	1	1	1	0
113	2022	1	1	2	2	2	2	2	2	1	#NULL!	Polysporin	Bactrim	2	3	0.25	2	0.5	1	0.5	1	8	2	16	2	2	0.5	1	0.25	1	4	2	2	10	1	1	1	0.5	1	0
114	2022	2	2	2	1	2	2	2	2	1	#NULL!	Ciprofloxacin	Augmentin	2	3	0.25	1	0.5	1	0.5	1	8	1	8	2	2	0.5	1	0.25	1	4	2	2	10	1	1	1	1	1	#NULL!
115	2022	1	1	2	2	2	2	2	2	1	#NULL!		Augmentin	2	3	0.25	1	8	2	0.5	1	8	2	0.5	1	1	8	2	8	2	4	2	2	320	2	1	1	2	1	0
116	2022	2	2	2	1	2	2	2	2	1	#NULL!	Polytrim	Augmentin	2	3	0.25	1	8	2	0.5	1	8	2	0.5	1	1	8	2	2	2	4	2	2	10	1	1	1	1	1	#NULL!
